# Supplementary material for: Intercomparison of PurpleAir Sensor Performance over Three Years Indoors and Outdoors at a Home: Bias, Precision, and Limit of Detection Using an Improved Algorithm for Calculating PM2.5
Source: Sensors (Basel). 2022 Apr 2;22(7):2755. doi: 10.3390/s22072755 (PMC9002513; doi:10.3390/s22072755)
Supplement: Supplementary file 1 [file sensors-22-02755-s001.zip]

Archive with 1 entries (1 files):
- sensors-1606090-supplementary.pdf
